# Supplementary material for: Can an Open-Label Placebo Be as Effective as a Deceptive Placebo? Methodological Considerations of a Study Protocol
Source: Medicines (Basel). 2020 Jan 2;7(1):3. doi: 10.3390/medicines7010003 (PMC7168289; doi:10.3390/medicines7010003)
Supplement: Supplementary file 1 [file medicines-07-00003-s001.zip]

Archive with 3 entries (2 files):
- medicines-600924 supplementary proof done/
- medicines-600924 supplementary proof done/Materials - Questionnaire Placebo English Version.pdf
- medicines-600924 supplementary proof done/Materials - Questionnaire Placebo French Version.pdf
